# Supplementary material for: Severe Mental Health Symptoms during COVID-19: A Comparison of the United Kingdom and Austria
Source: Healthcare (Basel). 2021 Feb 9;9(2):191. doi: 10.3390/healthcare9020191 (PMC7916211; doi:10.3390/healthcare9020191)
Supplement: Supplementary file 1 [file healthcare-09-00191-s001.zip]

Archive with 1 entries (1 files):
- UK AT4.sav
